# Supplementary material for: Molecular evolution and functional divergence of eukaryotic translation initiation factor 2-alpha kinases
Source: PLoS One. 2018 Mar 14;13(3):e0194335. doi: 10.1371/journal.pone.0194335 (PMC5851622; doi:10.1371/journal.pone.0194335)
Supplement: S1 Table — List of EIF2AK sequences identified by homology based searching. The representative sequence names used in analysis, source organism, phyla and NCBI Gi number of sequence are shown in table. The 852 sequences retrieved were tabulated with above columns. (XLS) [file pone.0194335.s001.xls]

## Sheet: Sequences
Sequence	Source Organism	Phylum	Gi Number
AK1_A.californica	Aplysia californica	Mollusca	524887315
AK1_A.carolinensis	Anolis carolinensis	Reptilia	327285946
AK1_A.chloris	Acanthisitta chloris	Aves	677885578
AK1_A.chrysaetos	Aquila chrysaetos canadensis	Aves	768360511
AK1_A.cygnoides	Anser cygnoides domesticus	Aves	902885913
AK1_A.forsteri	Aptenodytes forsteri	Aves	686615868
AK1_A.melanoleuca	Ailuropoda melanoleuca	Mammalia	301784415
AK1_A.mexicanus	Astyanax mexicanus	Actinopterygii	597775051
AK1_A.mississippiensis	Alligator mississippiensis	Reptilia	564252650
AK1_A.nancymaae	Aotus nancymaae	Mammalia	817281439
AK1_A.platyrhynchos	Anas platyrhynchos	Aves	874475171
AK1_A.sinensis	Alligator sinensis	Reptilia	557298517
AK1_A.vittatum	Apaloderma vittatum	Aves	699593063
AK1_B.acutorostrata	Balaenoptera acutorostrata scammoni	Mammalia	594678063
AK1_B.bison	Bison bison bison	Mammalia	742149865
AK1_B.bubalis	Bubalus bubalis	Mammalia	594039559
AK1_B.mutus	Bos mutus	Mammalia	555982166
AK1_B.regulorum	Balearica regulorum gibbericeps	Aves	723568022
AK1_B.taurus	Bos taurus	Mammalia	83405444
AK1_C.angolensis	Colobus angolensis palliatus	Mammalia	795127157
AK1_C.anna	Calypte anna	Aves	663249099
AK1_C.asiatica	Chrysochloris asiatica	Mammalia	586458199
AK1_C.atys	Cercocebus atys	Mammalia	795582654
AK1_C.bactrianus	Camelus bactrianus	Mammalia	743699518
AK1_C.brachyrhynchos	Corvus brachyrhynchos	Aves	669279032
AK1_C.canorus	Cuculus canorus	Aves	696995125
AK1_C.carolinensis	Caprimulgus carolinensis	Aves	704318365
AK1_C.cornix	Corvus cornix cornix	Aves	727001585
AK1_C.cristata	Cariama cristata	Aves	698395486
AK1_C.familiaris	Canis lupus familiaris	Mammalia	239787865
AK1_C.gigas	Crassostrea gigas	Mollusca	762111509
AK1_C.griseus	Cricetulus griseus	Mammalia	625183547
AK1_C.harengus	Clupea harengus	Actinopterygii	831322873
AK1_C.hircus	Capra hircus	Mammalia	548521095
AK1_C.jacchus	Callithrix jacchus	Mammalia	675642645
AK1_C.lanigera	Chinchilla lanigera	Mammalia	533168702
AK1_C.livia	Columba livia	Aves	543748463
AK1_C.lupus	Canis lupus familiaris	Mammalia	237510850
AK1_C.macqueenii	Chlamydotis macqueenii	Aves	705669512
AK1_C.milii	Callorhinchus milii	Chondrichthyes	632952281
AK1_C.mydas	Chelonia mydas	Reptilia	591371805
AK1_C.pelagica	Chaetura pelagica	Aves	701424084
AK1_C.picta	Chrysemys picta bellii	Reptilia	530635804
AK1_C.porcellus	Cavia porcellus	Mammalia	514461237
AK1_C.sabaeus	Chlorocebus sabaeus	Mammalia	635051137
AK1_C.semilaevis	Cynoglossus semilaevis	Actinopterygii	657755521
AK1_C.simum	Ceratotherium simum simum	Mammalia	478533658
AK1_C.striatus	Colius striatus	Aves	706136337
AK1_C.vociferus	Charadrius vociferus	Aves	699626714
AK1_D.novemcinctus	Dasypus novemcinctus	Mammalia	488536150
AK1_D.ordii	Dipodomys ordii	Mammalia	852770238
AK1_D.rerio	Danio rerio	Actinopterygii	115528587
AK1_E.caballus	Equus caballus	Mammalia	545182285
AK1_E.edwardii	Elephantulus edwardii	Mammalia	585673429
AK1_E.europaeus	Erinaceus europaeus	Mammalia	617610982
AK1_E.fuscus	Eptesicus fuscus	Mammalia	641728226
AK1_E.garzetta	Egretta garzetta	Aves	697822835
AK1_E.helias	Eurypyga helias	Aves	704256968
AK1_E.lucius	Esox lucius	Actinopterygii	742094574
AK1_E.przewalskii	Equus przewalskii	Mammalia	664737016
AK1_E.telfairi	Echinops telfairi	Mammalia	507659927
AK1_F.albicollis	Ficedula albicollis	Aves	525013980
AK1_F.catus	Felis catus	Mammalia	755801461
AK1_F.cherrug	Falco cherrug	Aves	541980399
AK1_F.damarensis	Fukomys damarensis	Mammalia	676270083
AK1_F.glacialis	Fulmarus glacialis	Aves	697024712
AK1_F.heteroclitus	Fundulus heteroclitus	Actinopterygii	831486149
AK1_G.fortis	Geospiza fortis	Aves	543258804
AK1_G.gallus	Gallus gallus	Aves	13183720
AK1_G.gorilla	Gorilla gorilla gorilla	Mammalia	426355438
AK1_G.stellata	Gavia stellata	Aves	698411379
AK1_G.variegatus	Galeopterus variegatus	Mammalia	667299132
AK1_H.burtoni	Haplochromis burtoni	Actinopterygii	554845126
AK1_H.glaber	Heterocephalus glaber	Mammalia	512956347
AK1_H.leucocephalus	Haliaeetus leucocephalus	Aves	729744299
AK1_H.sapiens	Homo sapiens	Mammalia	7839458
AK1_I.punctatus	Ictalurus punctatus	Actinopterygii	576892048
AK1_I.tridecemlineatus	Ictidomys tridecemlineatus	Mammalia	532110123
AK1_J.jaculus	Jaculus jaculus	Mammalia	847033983
AK1_L.africana	Loxodonta africana	Mammalia	731500880
AK1_L.chalumnae	Latimeria chalumnae	Sarcopterygii	556985431
AK1_L.crocea	Larimichthys crocea	Actinopterygii	734602091
AK1_L.discolor	Leptosomus discolor	Aves	700423010
AK1_L.hesperus	Lygus hesperus	Arthropoda	732590979
AK1_L.oculatus	Lepisosteus oculatus	Actinopterygii	573899370
AK1_L.vexillifer	Lipotes vexillifer	Mammalia	602726969
AK1_L.weddellii	Leptonychotes weddellii	Mammalia	585191845
AK1_M.auratus	Mesocricetus auratus	Mammalia	524960112
AK1_M.brandtii	Myotis brandtii	Mammalia	521034125
AK1_M.davidii	Myotis davidii	Mammalia	432100060
AK1_M.fascicularis	Macaca fascicularis	Mammalia	545687020
AK1_M.gallopavo	Meleagris gallopavo	Aves	733911098
AK1_M.lucifugus	Myotis lucifugus	Mammalia	558165193
AK1_M.murinus	Microcebus murinus	Mammalia	830017721
AK1_M.musculus	Mus musculus	Mammalia	20809345
AK1_M.nemestrina	Macaca nemestrina	Mammalia	795300620
AK1_M.nubicus	Merops nubicus	Aves	675634623
AK1_M.ochrogaster	Microtus ochrogaster	Mammalia	532050649
AK1_M.putorius	Mustela putorius furo	Mammalia	859917077
AK1_M.undulatus	Melopsittacus undulatus	Aves	884788013
AK1_M.unicolor	Mesitornis unicolor	Aves	704567711
AK1_M.vitellinus	Manacus vitellinus	Aves	675425265
AK1_M.zebra	Maylandia zebra	Actinopterygii	499023269
AK1_Mo.domestica	Monodelphis domestica	Mammalia	126334366
AK1_N.brichardi	Neolamprologus brichardi	Actinopterygii	584012208
AK1_N.galili	Nannospalax galili	Mammalia	674097662
AK1_N.leucogenys	Nomascus leucogenys	Mammalia	332265911
AK1_N.nippon	Nipponia nippon	Aves	694849925
AK1_N.notabilis	Nestor notabilis	Aves	701314267
AK1_N.vitripennis	Nasonia vitripennis	Arthropoda	239049838
AK1_O.afer	Orycteropus afer afer	Mammalia	634823889
AK1_O.anatinus	Ornithorhynchus anatinus	Mammalia	620975969
AK1_O.aries	Ovis aries	Mammalia	803197865
AK1_O.cuniculus	Oryctolagus cuniculus	Mammalia	130502938
AK1_O.degus	Octodon degus	Mammalia	820967233
AK1_O.fasciatus	Oplegnathus fasciatus	Actinopterygii	401664012
AK1_O.garnettii	Otolemur garnettii	Mammalia	831241187
AK1_O.hoazin	Opisthocomus hoazin	Aves	700384946
AK1_O.latipes	Oryzias latipes	Actinopterygii	432921566
AK1_O.niloticus	Oreochromis niloticus	Actinopterygii	542215613
AK1_O.orca	Orcinus orca	Mammalia	821391641
AK1_O.princeps	Ochotona princeps	Mammalia	837837503
AK1_O.rosmarus	Odobenus rosmarus divergens	Mammalia	472349041
AK1_P.abelii	Pongo abelii	Mammalia	686724130
AK1_P.adeliae	Pygoscelis adeliae	Aves	690433577
AK1_P.alecto	Pteropus alecto	Mammalia	431918188
AK1_P.anubis	Papio anubis	Mammalia	685619717
AK1_P.bivittatus	Python bivittatus	Reptilia	602636744
AK1_P.carbo	Phalacrocorax carbo	Aves	695140456
AK1_P.catodon	Physeter catodon	Mammalia	593729496
AK1_P.coquereli	Propithecus coquereli	Mammalia	826278607
AK1_P.crispus	Pelecanus crispus	Aves	694635358
AK1_P.formosa	Poecilia formosa	Actinopterygii	617359915
AK1_P.gutturalis	Pterocles gutturalis	Aves	704482450
AK1_P.hodgsonii	Pantholops hodgsonii	Mammalia	556774091
AK1_P.humilis	Pseudopodoces humilis	Aves	543358651
AK1_P.lepturus	Phaethon lepturus	Aves	723134447
AK1_P.maniculatus	Peromyscus maniculatus bairdii	Mammalia	589939963
AK1_P.olivaceus	Paralichthys olivaceus	Actinopterygii	76009538
AK1_P.pubescens	Picoides pubescens	Aves	678194291
AK1_P.reticulata	Poecilia reticulata	Actinopterygii	658907263
AK1_P.sinensis	Pelodiscus sinensis	Reptilia	558115181
AK1_P.tigris	Panthera tigris altaica	Mammalia	591309171
AK1_P.troglodytes	Pan troglodytes	Mammalia	410221342
AK1_P.vampyrus	Pteropus vampyrus	Mammalia	759130847
AK1_R.norvegicus	Rattus norvegicus	Mammalia	6981046
AK1_R.roxellana	Rhinopithecus roxellana	Mammalia	724846583
AK1_S.araneus	Sorex araneus	Mammalia	505847643
AK1_S.boliviensis	Saimiri boliviensis boliviensis	Mammalia	725583241
AK1_S.camelus	Struthio camelus australis	Aves	697508226
AK1_S.canaria	Serinus canaria	Aves	683917890
AK1_S.harrisii	Sarcophilus harrisii	Mammalia	821468273
AK1_S.kowalevskii	Saccoglossus kowalevskii	Hemichordate	585692568
AK1_S.partitus	Stegastes partitus	Actinopterygii	657594682
AK1_S.scrofa	Sus scrofa	Mammalia	350581400
AK1_T.alba	Tyto alba	Aves	701343004
AK1_T.canis	Toxocara canis	Nematoda	734547870
AK1_T.chinensis	Tupaia chinensis	Mammalia	562842363
AK1_T.erythrolophus	Tauraco erythrolophus	Aves	701318675
AK1_T.guttata	Taeniopygia guttata	Aves	823468802
AK1_T.guttatus	Tinamus guttatus	Aves	719778351
AK1_T.manatus	Trichechus manatus latirostris	Mammalia	823398094
AK1_T.rubripes	Takifugu rubripes	Actinopterygii	768909189
AK1_T.syrichta	Tarsius syrichta	Mammalia	640831045
AK1_U.maritimus	Ursus maritimus	Mammalia	671011767
AK1_V.pacos	Vicugna pacos	Mammalia	560976286
AK1_X.maculatus	Xiphophorus maculatus	Actinopterygii	551520508
AK1_X.Silurana	Xenopus tropicalis	Amphibia	89269851
AK1_Z.albicollis	Zonotrichia albicollis	Aves	542157279
AK2_A.carolinensis	Anolis carolinensis	Reptilia	637256933
AK2_A.chrysaetos	Aquila chrysaetos canadensis	Aves	768379552
AK2_A.cygnoides	Anser cygnoides domesticus	Aves	902872411
AK2_A.forsteri	Aptenodytes forsteri	Aves	686610763
AK2_A.geoffroyi	Ateles geoffroyi	Mammalia	208690891
AK2_A.melanoleuca	Ailuropoda melanoleuca	Mammalia	752387533
AK2_A.mississippiensis	Alligator mississippiensis	Reptilia	564268294
AK2_A.nancymaae	Aotus nancymaae	Mammalia	817320185
AK2_A.sinensis	Alligator sinensis	Reptilia	557266164
AK2_A.trivirgatus	Aotus trivirgatus	Mammalia	221236967
AK2_A.vittatum	Apaloderma vittatum	Aves	699607045
AK2_B.acutorostrata	Balaenoptera acutorostrata scammoni	Mammalia	594625282
AK2_B.bubalis	Bubalus bubalis	Mammalia	594065831
AK2_B.mutus	Bos mutus	Mammalia	555980080
AK2_B.taurus	Bos taurus	Mammalia	117306699
AK2_C.aethiops	Chlorocebus aethiops	Mammalia	208690873
AK2_C.angolensis	Colobus angolensis palliatus	Mammalia	795135245
AK2_C.anna	Calypte anna	Aves	663261599
AK2_C.asiatica	Chrysochloris asiatica	Mammalia	586455380
AK2_C.atys	Cercocebus atys	Mammalia	208690889
AK2_C.bactrianus	Camelus bactrianus	Mammalia	743742816
AK2_C.brachyrhynchos	Corvus brachyrhynchos	Aves	669264269
AK2_C.canorus	Cuculus canorus	Aves	696976578
AK2_C.cornix	Corvus cornix cornix	Aves	726999589
AK2_C.cristata	Cariama cristata	Aves	698407691
AK2_C.ferus	Camelus ferus	Mammalia	560933496
AK2_C.griseus	Cricetulus griseus	Mammalia	625211733
AK2_C.guereza	Colobus guereza	Mammalia	208690899
AK2_C.harengus	Clupea harengus	Actinopterygii	831306092
AK2_C.hircus	Capra hircus	Mammalia	548485296
AK2_C.jacchus	Callithrix jacchus	Mammalia	675723008
AK2_C.lanigera	Chinchilla lanigera	Mammalia	533153973
AK2_C.livia	Columba livia	Aves	543725534
AK2_C.lupus	Canis lupus familiaris	Mammalia	62002572
AK2_C.macqueenii	Chlamydotis macqueenii	Aves	705683741
AK2_C.milii	Callorhinchus milii	Chondrichthyes	632933642
AK2_C.moloch	Callicebus moloch	Mammalia	208690895
AK2_C.mydas	Chelonia mydas	Reptilia	591366368
AK2_C.pelagica	Chaetura pelagica	Aves	701427892
AK2_C.picta	Chrysemys picta bellii	Reptilia	530609351
AK2_C.porcellus	Cavia porcellus	Mammalia	514467020
AK2_C.semilaevis	Cynoglossus semilaevis	Actinopterygii	657787249
AK2_C.simum	Ceratotherium simum simum	Mammalia	478488522
AK2_C.striatus	Colius striatus	Aves	706148652
AK2_C.vociferus	Charadrius vociferus	Aves	699643441
AK2_D.novemcinctus	Dasypus novemcinctus	Mammalia	821121837
AK2_D.ordii	Dipodomys ordii	Mammalia	852742272
AK2_E.caballus	Equus caballus	Mammalia	61889230
AK2_E.edwardii	Elephantulus edwardii	Mammalia	585646520
AK2_E.europaeus	Erinaceus europaeus	Mammalia	617593227
AK2_E.fuscus	Eptesicus fuscus	Mammalia	641696345
AK2_E.garzetta	Egretta garzetta	Aves	697828691
AK2_E.przewalskii	Equus przewalskii	Mammalia	664714792
AK2_E.telfairi	Echinops telfairi	Mammalia	850307404
AK2_F.albicollis	Ficedula albicollis	Aves	524990970
AK2_F.catus	Felis catus	Mammalia	410955477
AK2_F.cherrug	Falco cherrug	Aves	541970529
AK2_F.damarensis	Fukomys damarensis	Mammalia	731282103
AK2_F.glacialis	Fulmarus glacialis	Aves	697013607
AK2_F.peregrinus	Falco peregrinus	Aves	909800258
AK2_G.fortis	Geospiza fortis	Aves	543246453
AK2_G.gallus	Gallus gallus	Aves	45383189
AK2_G.gorilla	Gorilla gorilla	Mammalia	208690881
AK2_G.stellata	Gavia stellata	Aves	698389453
AK2_G.variegatus	Galeopterus variegatus	Mammalia	667320735
AK2_H.alibarbis	Hylobates alibarbis	Mammalia	208690905
AK2_H.burtoni	Haplochromis burtoni	Actinopterygii	554852365
AK2_H.glaber	Heterocephalus glaber	Mammalia	512953961
AK2_H.leucocephalus	Haliaeetus leucocephalus	Aves	729764890
AK2_H.sapiens	Homo sapiens	Mammalia	4506103
AK2_I.tridecemlineatus	Ictidomys tridecemlineatus	Mammalia	532101980
AK2_J.jaculus	Jaculus jaculus	Mammalia	847016586
AK2_L.africana	Loxodonta africana	Mammalia	731499462
AK2_L.lagotricha	Lagothrix lagotricha	Mammalia	208690897
AK2_L.vexillifer	Lipotes vexillifer	Mammalia	602716493
AK2_L.weddellii	Leptonychotes weddellii	Mammalia	585171050
AK2_M.auratus	Mesocricetus auratus	Mammalia	108802827
AK2_M.brandtii	Myotis brandtii	Mammalia	554540252
AK2_M.leucophaeus	Mandrillus leucophaeus	Mammalia	795303667
AK2_M.lucifugus	Myotis lucifugus	Mammalia	558102145
AK2_M.mulatta	Macaca mulatta	Mammalia	134105963
AK2_M.murinus	Microcebus murinus	Mammalia	829885027
AK2_M.musculus	Mus musculus	Mammalia	568999442
AK2_M.nemestrina	Macaca nemestrina	Mammalia	795507432
AK2_M.nubicus	Merops nubicus	Aves	675611748
AK2_M.ochrogaster	Microtus ochrogaster	Mammalia	532035908
AK2_M.putorius	Mustela putorius furo	Mammalia	859850425
AK2_M.talapoin	Miopithecus talapoin talapoin	Mammalia	208690903
AK2_M.vitellinus	Manacus vitellinus	Aves	675433641
AK2_M.zebra	Maylandia zebra	Actinopterygii	499018018
AK2_Mo.domestica	Monodelphis domestica	Mammalia	611980393
AK2_N.brichardi	Neolamprologus brichardi	Actinopterygii	584026334
AK2_N.galili	Nannospalax galili	Mammalia	674095011
AK2_N.leucogenys	Nomascus leucogenys	Mammalia	208690879
AK2_N.nippon	Nipponia nippon	Aves	694857057
AK2_N.notabilis	Nestor notabilis	Aves	701290213
AK2_O.afer	Orycteropus afer afer	Mammalia	634860079
AK2_O.anatinus	Ornithorhynchus anatinus	Mammalia	345307793
AK2_O.aries	Ovis aries	Mammalia	426226436
AK2_O.cuniculus	Oryctolagus cuniculus	Mammalia	71068410
AK2_O.degus	Octodon degus	Mammalia	820965938
AK2_O.garnettii	Otolemur garnettii	Mammalia	831235689
AK2_O.hoazin	Opisthocomus hoazin	Aves	700385352
AK2_O.latipes	Oryzias latipes	Actinopterygii	765144227
AK2_O.orca	Orcinus orca	Mammalia	821384860
AK2_O.princeps	Ochotona princeps	Mammalia	837799029
AK2_O.rosmarus	Odobenus rosmarus divergens	Mammalia	472381348
AK2_P.adeliae	Pygoscelis adeliae	Aves	690460738
AK2_P.alecto	Pteropus alecto	Mammalia	588480437
AK2_P.anubis	Papio anubis	Mammalia	402890561
AK2_P.bivittatus	Python bivittatus	Reptilia	602660484
AK2_P.catodon	Physeter catodon	Mammalia	593713888
AK2_P.coquereli	Propithecus coquereli	Mammalia	826320807
AK2_P.formosa	Poecilia formosa	Actinopterygii	617398444
AK2_P.gutturalis	Pterocles gutturalis	Aves	704464328
AK2_P.hodgsonii	Pantholops hodgsonii	Mammalia	556765737
AK2_P.humilis	Pseudopodoces humilis	Aves	543367193
AK2_P.paniscus	Pan paniscus	Aves	675743937
AK2_P.pygmaeus	Pongo pygmaeus pygmaeus	Mammalia	208690883
AK2_P.reticulata	Poecilia reticulata	Actinopterygii	658891533
AK2_P.sinensis	Pelodiscus sinensis	Reptilia	558200339
AK2_P.tigris	Panthera tigris altaica	Mammalia	591311943
AK2_P.troglodytes	Pan troglodytes	Mammalia	694893675
AK2_P.vampyrus	Pteropus vampyrus	Mammalia	759123588
AK2_R.norvegicus	Rattus norvegicus	Mammalia	672055172
AK2_R.roxellana	Rhinopithecus roxellana	Mammalia	724800402
AK2_S.araneus	Sorex araneus	Mammalia	505845357
AK2_S.boliviensis	Saimiri boliviensis boliviensis	Mammalia	403269719
AK2_S.camelus	Struthio camelus australis	Aves	697516850
AK2_S.canaria	Serinus canaria	Aves	683890837
AK2_S.harrisii	Sarcophilus harrisii	Mammalia	821463432
AK2_S.labiatus	Saguinus labiatus	Mammalia	208690893
AK2_S.partitus	Stegastes partitus	Actinopterygii	657523408
AK2_S.scrofa	Sus scrofa	Mammalia	47523704
AK2_S.syndactylus	Symphalangus syndactylus	Mammalia	208690907
AK2_T.alba	Tyto alba	Aves	701419571
AK2_T.chinensis	Tupaia chinensis	Mammalia	562844893
AK2_T.francoisi	Trachypithecus francoisi	Mammalia	208690901
AK2_T.guttata	Taeniopygia guttata	Aves	449496746
AK2_T.guttatus	Tinamus guttatus	Aves	719778959
AK2_T.manatus	Trichechus manatus latirostris	Mammalia	823384869
AK2_T.syrichta	Tarsius syrichta	Mammalia	640791259
AK2_T.truncatus	Tursiops truncatus	Mammalia	470634653
AK2_U.maritimus	Ursus maritimus	Mammalia	671015293
AK2_V.pacos	Vicugna pacos	Mammalia	560986879
AK2_X.laevis	Xenopus laevis	Amphibia	147906536
AK2_X.silurana	Xenopus tropicalis	Amphibia	118405094
AK2_Z.albicollis	Zonotrichia albicollis	Aves	542155527
AK3_A.carolinensis	Anolis carolinensis	Reptilia	637313406
AK3_A.cephalotes	Atta cephalotes	Arthropoda	801397364
AK3_A.chloris	Acanthisitta chloris	Aves	677753132
AK3_A.chrysaetos	Aquila chrysaetos canadensis	Aves	768379270
AK3_A.cygnoides	Anser cygnoides domesticus	Aves	902867033
AK3_A.darlingi	Anopheles darlingi	Arthropoda	568260081
AK3_A.dorsata	Apis dorsata	Arthropoda	572318135
AK3_A.echinatior	Acromyrmex echinatior	Arthropoda	746853990
AK3_A.florea	Apis florea	Arthropoda	820847691
AK3_A.forsteri	Aptenodytes forsteri	Aves	686586587
AK3_A.melanoleuca	Ailuropoda melanoleuca	Mammalia	752413824
AK3_A.mellifera	Apis mellifera	Arthropoda	571504144
AK3_A.mexicanus	Astyanax mexicanus	Actinopterygii	597806895
AK3_A.mississippiensis	Alligator mississippiensis	Reptilia	564247279
AK3_A.nancymaae	Aotus nancymaae	Mammalia	817315319
AK3_A.platyrhynchos	Anas platyrhynchos	Aves	514761829
AK3_A.rosae	Athalia rosae	Arthropoda	817068419
AK3_A.sinensis	Alligator sinensis	Reptilia	557331409
AK3_A.transitella	Amyelois transitella	Arthropoda	913317853
AK3_A.vittatum	Apaloderma vittatum	Aves	699608113
AK3_B.acutorostrata	Balaenoptera acutorostrata scammoni	Mammalia	594653906
AK3_B.bison	Bison bison bison	Mammalia	742093636
AK3_B.bubalis	Bubalus bubalis	Mammalia	594103589
AK3_B.cucurbitae	Bactrocera cucurbitae	Arthropoda	751458637
AK3_B.dorsalis	Bactrocera dorsalis	Arthropoda	751788614
AK3_B.glabrata	Biomphalaria glabrata	Mollusca	908477783
AK3_B.impatiens	Bombus impatiens	Arthropoda	350417910
AK3_B.malayi	Brugia malayi	Nematoda	671419437
AK3_B.regulorum	Balearica regulorum gibbericeps	Aves	723560405
AK3_B.rhinoceros	Buceros rhinoceros silvestris	Aves	704160086
AK3_B.terrestris	Bombus terrestris	Arthropoda	808124282
AK3_C.anna	Calypte anna	Aves	663286105
AK3_C.asiatica	Chrysochloris asiatica	Mammalia	586490911
AK3_C.biroi	Cerapachys biroi	Arthropoda	759081257
AK3_C.brachyrhynchos	Corvus brachyrhynchos	Aves	669267639
AK3_C.canorus	Cuculus canorus	Aves	696967256
AK3_C.capitata	Ceratitis capitata	Arthropoda	498927134
AK3_C.carolinensis	Caprimulgus carolinensis	Aves	704309326
AK3_C.cornix	Corvus cornix cornix	Aves	727025630
AK3_C.cristata	Condylura cristata	Mammalia	507974242
AK3_C.dromedarius	Camelus dromedarius	Mammalia	744617363
AK3_C.elegans	Caenorhabditis elegans	Nematoda	16904244
AK3_C.floridanus	Camponotus floridanus	Arthropoda	752892542
AK3_C.gigas	Crassostrea gigas	Mollusca	762134893
AK3_C.griseus	Cricetulus griseus	Mammalia	354483539
AK3_C.harengus	Clupea harengus	Actinopterygii	831321608
AK3_C.intestinalis	Ciona intestinalis	Ascidiacea	198424079
AK3_C.jacchus	Callithrix jacchus	Mammalia	532206511
AK3_C.lanigera	Chinchilla lanigera	Mammalia	918598379
AK3_C.livia	Columba livia	Aves	449273583
AK3_C.lupus	Canis lupus familiaris	Mammalia	73980876
AK3_C.macqueenii	Chlamydotis macqueenii	Aves	705699192
AK3_C.milii	Callorhinchus milii	Chondrichthyes	632960497
AK3_C.mydas	Chelonia mydas	Reptilia	465956171
AK3_C.pelagica	Chaetura pelagica	Aves	701385336
AK3_C.picta	Chrysemys picta bellii	Reptilia	641766103
AK3_C.porcellus	Cavia porcellus	Mammalia	514459333
AK3_C.quinquefasciatus	Culex quinquefasciatus	Arthropoda	167863919
AK3_C.sabaeus	Chlorocebus sabaeus	Mammalia	635079379
AK3_C.semilaevis	Cynoglossus semilaevis	Actinopterygii	657735756
AK3_C.simum	Ceratotherium simum simum	Mammalia	478526231
AK3_C.solmsi	Ceratosolen solmsi marchali	Arthropoda	766923389
AK3_C.striatus	Colius striatus	Aves	706147696
AK3_C.vociferus	Charadrius vociferus	Aves	699653428
AK3_D.ananassae	Drosophila ananassae	Arthropoda	190626399
AK3_D.erecta	Drosophila erecta	Arthropoda	190650630
AK3_D.grimshawi	Drosophila grimshawi	Arthropoda	193895890
AK3_D.melanogaster	Drosophila melanogaster	Arthropoda	20520605
AK3_D.mojavensis	Drosophila mojavensis	Arthropoda	193915011
AK3_D.novemcinctus	Dasypus novemcinctus	Mammalia	488565318
AK3_D.ordii	Dipodomys ordii	Mammalia	852804712
AK3_D.pseudoobscura	Drosophila pseudoobscura pseudoobscura	Arthropoda	198132537
AK3_D.rerio	Danio rerio	Actinopterygii	528497503
AK3_D.sechellia	Drosophila sechellia	Arthropoda	194133431
AK3_D.simulans	Drosophila simulans	Arthropoda	194198143
AK3_D.virilis	Drosophila virilis	Arthropoda	194143468
AK3_D.willistoni	Drosophila willistoni	Arthropoda	194168525
AK3_D.yakuba	Drosophila yakuba	Arthropoda	194182158
AK3_E.caballus	Equus caballus	Mammalia	545187557
AK3_E.edwardii	Elephantulus edwardii	Mammalia	585707281
AK3_E.europaeus	Erinaceus europaeus	Mammalia	617650990
AK3_E.fuscus	Eptesicus fuscus	Mammalia	641724844
AK3_E.garzetta	Egretta garzetta	Aves	697835084
AK3_E.helias	Eurypyga helias	Aves	704250276
AK3_E.lucius	Esox lucius	Actinopterygii	884966344
AK3_E.przewalskii	Equus przewalskii	Mammalia	664719710
AK3_E.telfairi	Echinops telfairi	Mammalia	507668054
AK3_F.albicollis	Ficedula albicollis	Aves	524995766
AK3_F.catus	Felis catus	Mammalia	755712179
AK3_F.cherrug	Falco cherrug	Aves	541991942
AK3_F.damarensis	Fukomys damarensis	Mammalia	731219473
AK3_F.glacialis	Fulmarus glacialis	Aves	697029891
AK3_F.heteroclitus	Fundulus heteroclitus	Actinopterygii	831549243
AK3_G.fortis	Geospiza fortis	Aves	543281634
AK3_G.gallus	Gallus gallus	Aves	118090781
AK3_G.gorilla	Gorilla gorilla gorilla	Mammalia	426336320
AK3_G.stellata	Gavia stellata	Aves	698441012
AK3_G.variegatus	Galeopterus variegatus	Mammalia	667309170
AK3_H.glaber	Heterocephalus glaber	Mammalia	351696512
AK3_H.leucocephalus	Haliaeetus leucocephalus	Aves	729764146
AK3_H.saltator	Harpegnathos saltator	Arthropoda	749746316
AK3_H.sapiens	Homo sapiens	Mammalia	116497041
AK3_I.punctatus	Ictalurus punctatus	Actinopterygii	576887619
AK3_I.tridecemlineatus	Ictidomys tridecemlineatus	Mammalia	532107581
AK3_J.jaculus	Jaculus jaculus	Mammalia	507553658
AK3_L.africana	Loxodonta africana	Mammalia	731509648
AK3_L.chalumnae	Latimeria chalumnae	Sarcopterygii	557024481
AK3_L.crocea	Larimichthys crocea	Actinopterygii	734632049
AK3_L.discolor	Leptosomus discolor	Aves	700424324
AK3_L.humile	Linepithema humile	Arthropoda	815804985
AK3_L.oculatus	Lepisosteus oculatus	Actinopterygii	573882916
AK3_L.vexillifer	Lipotes vexillifer	Mammalia	602713122
AK3_L.weddellii	Leptonychotes weddellii	Mammalia	585179069
AK3_M.auratus	Mesocricetus auratus	Mammalia	880914774
AK3_M.davidii	Myotis davidii	Mammalia	584075588
AK3_M.demolitor	Microplitis demolitor	Arthropoda	665808586
AK3_M.fascicularis	Macaca fascicularis	Mammalia	544480084
AK3_M.gallopavo	Meleagris gallopavo	Aves	733887165
AK3_M.lucifugus	Myotis lucifugus	Mammalia	558111565
AK3_M.mulatta	Macaca mulatta	Mammalia	297266495
AK3_M.murinus	Microcebus murinus	Mammalia	829814901
AK3_M.musculus	Mus musculus	Mammalia	32451785
AK3_M.nubicus	Merops nubicus	Aves	675626639
AK3_M.occidentalis	Metaseiulus occidentalis	Arthropoda	391326109
AK3_M.ochrogaster	Microtus ochrogaster	Mammalia	532044029
AK3_M.pharaonis	Monomorium pharaonis	Arthropoda	826444440
AK3_M.putorius	Mustela putorius furo	Mammalia	511835678
AK3_M.rotundata	Megachile rotundata	Arthropoda	805776063
AK3_M.undulatus	Melopsittacus undulatus	Aves	527252745
AK3_M.unicolor	Mesitornis unicolor	Aves	704566590
AK3_M.vitellinus	Manacus vitellinus	Aves	675430422
AK3_M.zebra	Maylandia zebra	Actinopterygii	499000885
AK3_Mo.domestica	Monodelphis domestica	Mammalia	126305316
AK3_Mu.domestica	Musca domestica	Arthropoda	755878671
AK3_N.brichardi	Neolamprologus brichardi	Actinopterygii	583981409
AK3_N.coriiceps	Notothenia coriiceps	Actinopterygii	736157584
AK3_N.galili	Nannospalax galili	Mammalia	674064101
AK3_N.leucogenys	Nomascus leucogenys	Mammalia	332239288
AK3_N.nippon	Nipponia nippon	Aves	694856772
AK3_N.notabilis	Nestor notabilis	Aves	701300893
AK3_N.vectensis	Nematostella vectensis	Cnidaria	156227984
AK3_N.vitripennis	Nasonia vitripennis	Arthropoda	345479796
AK3_O.abietinus	Orussus abietinus	Arthropoda	817215807
AK3_O.afer	Orycteropus afer afer	Mammalia	634885269
AK3_O.anatinus	Ornithorhynchus anatinus	Mammalia	620980686
AK3_O.aries	Ovis aries musimon	Mammalia	803212074
AK3_O.cuniculus	Oryctolagus cuniculus	Mammalia	655605998
AK3_O.degus	Octodon degus	Mammalia	507694232
AK3_O.garnettii	Otolemur garnettii	Mammalia	395853474
AK3_O.hoazin	Opisthocomus hoazin	Aves	700386024
AK3_O.latipes	Oryzias latipes	Actinopterygii	523704547
AK3_O.niloticus	Oreochromis niloticus	Actinopterygii	348520604
AK3_O.orca	Orcinus orca	Mammalia	466085950
AK3_O.princeps	Ochotona princeps	Mammalia	504159055
AK3_O.rosmarus	Odobenus rosmarus divergens	Mammalia	472389898
AK3_P.abelii	Pongo abelii	Mammalia	297667143
AK3_P.adeliae	Pygoscelis adeliae	Aves	690462625
AK3_P.alecto	Pteropus alecto	Mammalia	431906534
AK3_P.barbatus	Pogonomyrmex barbatus	Arthropoda	769842898
AK3_P.bivittatus	Python bivittatus	Reptilia	602640880
AK3_P.catodon	Physeter catodon	Mammalia	593712124
AK3_P.coquereli	Propithecus coquereli	Mammalia	826293563
AK3_P.crispus	Pelecanus crispus	Aves	694653949
AK3_P.formosa	Poecilia formosa	Actinopterygii	617451131
AK3_P.gutturalis	Pterocles gutturalis	Aves	704456418
AK3_P.hodgsonii	Pantholops hodgsonii	Mammalia	556718103
AK3_P.humilis	Pseudopodoces humilis	Aves	543343679
AK3_P.lepturus	Phaethon lepturus	Aves	723123382
AK3_P.maniculatus	Peromyscus maniculatus bairdii	Mammalia	589967988
AK3_P.polytes	Papilio polytes	Arthropoda	909568575
AK3_P.pubescens	Picoides pubescens	Aves	699645131
AK3_P.reticulata	Poecilia reticulata	Actinopterygii	658914615
AK3_P.sinensis	Pelodiscus sinensis	Reptilia	558109665
AK3_P.tigris	Panthera tigris altaica	Mammalia	591312026
AK3_P.xuthus	Papilio xuthus	Arthropoda	910326242
AK3_P.xylostella	Plutella xylostella	Arthropoda	768435166
AK3_R.norvegicus	Rattus norvegicus	Mammalia	149036360
AK3_R.roxellana	Rhinopithecus roxellana	Mammalia	724898628
AK3_S.araneus	Sorex araneus	Mammalia	505837182
AK3_S.boliviensis	Saimiri boliviensis boliviensis	Mammalia	725603826
AK3_S.calcitrans	Stomoxys calcitrans	Arthropoda	907691306
AK3_S.camelus	Struthio camelus australis	Aves	697515701
AK3_S.canaria	Serinus canaria	Aves	683892762
AK3_S.harrisii	Sarcophilus harrisii	Mammalia	821462806
AK3_S.invicta	Solenopsis invicta	Arthropoda	751201225
AK3_S.kowalevskii	Saccoglossus kowalevskii	Hemichordate	585662418
AK3_S.mansoni	Schistosoma mansoni	Platyhelminthes	353230907
AK3_S.partitus	Stegastes partitus	Actinopterygii	657553937
AK3_S.purpuratus	Strongylocentrotus purpuratus	Echinodermata	390340166
AK3_S.scrofa	Sus scrofa	Mammalia	311252189
AK3_T.alba	Tyto alba	Aves	701345469
AK3_T.canis	Toxocara canis	Nematoda	734556264
AK3_T.chinensis	Tupaia chinensis	Mammalia	562881733
AK3_T.erythrolophus	Tauraco erythrolophus	Aves	701372833
AK3_T.guttata	Taeniopygia guttata	Aves	823460483
AK3_T.guttatus	Tinamus guttatus	Aves	719750949
AK3_T.manatus	Trichechus manatus latirostris	Mammalia	471418428
AK3_T.rubripes	Takifugu rubripes	Actinopterygii	410926775
AK3_T.syrichta	Tarsius syrichta	Mammalia	640808558
AK3_U.maritimus	Ursus maritimus	Mammalia	671015872
AK3_V.emeryi	Vollenhovia emeryi	Arthropoda	795044358
AK3_V.pacos	Vicugna pacos	Mammalia	560962903
AK3_W.auropunctata	Wasmannia auropunctata	Arthropoda	780616289
AK3_X.maculatus	Xiphophorus maculatus	Actinopterygii	551517591
AK3_X.silurana	Xenopus tropicalis	Amphibia	847095946
AK3_Z.albicollis	Zonotrichia albicollis	Aves	542164563
AK4_A.californica	Aplysia californica	Mollusca	871221614
AK4_A.carolinensis	Anolis carolinensis	Reptilia	327280149
AK4_A.castellanii	Acanthamoeba castellanii str. Neff	Amoebozoa	440804370
AK4_A.cephalotes	Atta cephalotes	Arthropoda	801382779
AK4_A.chloris	Acanthisitta chloris	Aves	678005593
AK4_A.chrysaetos	Aquila chrysaetos canadensis	Aves	768366663
AK4_A.clavatus	Aspergillus clavatus NRRL 1	Fungi	119402162
AK4_A.darlingi	Anopheles darlingi	Arthropoda	568259857
AK4_A.dorsata	Apis dorsata	Arthropoda	572313729
AK4_A.echinatior	Acromyrmex echinatior	Arthropoda	332024409
AK4_A.flavus	Aspergillus flavus NRRL3357	Fungi	220695066
AK4_A.florea	Apis florea	Arthropoda	820863136
AK4_A.forsteri	Aptenodytes forsteri	Aves	686610561
AK4_A.fumigatus	Aspergillus fumigatus A1163	Fungi	159126309
AK4_A.gossypii	Ashbya gossypii FDAG1	Fungi	374105658
AK4_A.melanogenum	Aureobasidium melanogenum CBS 110374	Fungi	662509162
AK4_A.melanoleuca	Ailuropoda melanoleuca	Mammalia	752382103
AK4_A.mellifera	Apis mellifera	Arthropoda	571575380
AK4_A.mexicanus	Astyanax mexicanus	Actinopterygii	597789202
AK4_A.mississippiensis	Alligator mississippiensis	Reptilia	564238140
AK4_A.namibiae	Aureobasidium namibiae CBS 147.97	Fungi	662513410
AK4_A.nancymaae	Aotus nancymaae	Mammalia	817294821
AK4_A.nidulans	Aspergillus nidulans FGSC A4	Fungi	259487634
AK4_A.niger	Aspergillus niger CBS 513.88	Fungi	145253605
AK4_A.otae	Arthroderma otae CBS 113480	Fungi	238844391
AK4_A.pisum	Acyrthosiphon pisum	Arthropoda	328715117
AK4_A.platyrhynchos	Anas platyrhynchos	Aves	874446374
AK4_A.pullulans	Aureobasidium pullulans EXF-150	Fungi	662532326
AK4_A.queenslandica	Amphimedon queenslandica	Porifera	761913488
AK4_A.rosae	Athalia rosae	Arthropoda	817066880
AK4_A.ruber	Aspergillus ruber CBS 135680	Fungi	599154969
AK4_A.sinensis	Alligator sinensis	Reptilia	557266358
AK4_A.transitella	Amyelois transitella	Arthropoda	913322046
AK4_A.vittatum	Apaloderma vittatum	Aves	699570965
AK4_An.sinensis	Anopheles sinensis	Arthropoda	668462513
AK4_B.acutorostrata	Balaenoptera acutorostrata scammoni	Mammalia	594664693
AK4_B.bassiana	Beauveria bassiana ARSEF 2860	Fungi	400596514
AK4_B.bison	Bison bison bison	Mammalia	742157448
AK4_B.bubalis	Bubalus bubalis	Mammalia	594099943
AK4_B.cinerea	Botrytis cinerea T4	Fungi	347829157
AK4_B.cucurbitae	Bactrocera cucurbitae	Arthropoda	751459983
AK4_B.dermatitidis	Blastomyces dermatitidis ATCC 18188	Fungi	239594810
AK4_B.dorsalis	Bactrocera dorsalis	Arthropoda	751800755
AK4_B.glabrata	Biomphalaria glabrata	Mollusca	908421698
AK4_B.impatiens	Bombus impatiens	Arthropoda	815925172
AK4_B.latifrons	Bactrocera latifrons	Arthropoda	880874708
AK4_B.mori	Bombyx mori	Arthropoda	512894436
AK4_B.mutus	Bos mutus	Mammalia	555953647
AK4_B.regulorum	Balearica regulorum gibbericeps	Aves	723535889
AK4_B.rhinoceros	Buceros rhinoceros silvestris	Aves	704182432
AK4_B.spectabilis	Byssochlamys spectabilis No. 5	Fungi	557729558
AK4_B.taurus	Bos taurus	Mammalia	741884396
AK4_B.terrestris	Bombus terrestris	Arthropoda	340722091
AK4_C.angolensis	Colobus angolensis palliatus	Mammalia	795372250
AK4_C.anna	Calypte anna	Aves	663242811
AK4_C.apollinis	Coniosporium apollinis CBS 100218	Fungi	494829316
AK4_C.asiatica	Chrysochloris asiatica	Mammalia	586447317
AK4_C.bactrianus	Camelus bactrianus	Mammalia	743738459
AK4_C.biroi	Cerapachys biroi	Arthropoda	607360673
AK4_C.canorus	Cuculus canorus	Aves	696958296
AK4_C.capitata	Ceratitis capitata	Arthropoda	498983219
AK4_C.carolinensis	Caprimulgus carolinensis	Aves	704321382
AK4_C.cornix	Corvus cornix cornix	Aves	726987249
AK4_C.coronata	Capronia coronata CBS 617.96	Fungi	590016144
AK4_C.cristata	Cariama cristata	Aves	507963394
AK4_C.dromedarius	Camelus dromedarius	Mammalia	744592358
AK4_C.epimyces	Capronia epimyces CBS 606.96	Fungi	590017931
AK4_C.gattii	Cryptococcus gattii 99/473	Fungi	757339919
AK4_C.gigas	Crassostrea gigas	Mollusca	405958349
AK4_C.gloeosporioides	Colletotrichum gloeosporioides Nara gc5	Fungi	429859287
AK4_C.griseus	Cricetulus griseus	Mammalia	344248195
AK4_C.harengus	Clupea harengus	Actinopterygii	831318715
AK4_C.hircus	Capra hircus	Mammalia	548482302
AK4_C.immitis	Coccidioides immitis RS	Fungi	767016909
AK4_C.intestinalis	Ciona intestinalis	Ascidiacea	699247547
AK4_C.jacchus	Callithrix jacchus	Mammalia	532210291
AK4_C.lanigera	Chinchilla lanigera	Mammalia	533132526
AK4_C.livia	Columba livia	Aves	543722638
AK4_C.lupus	Canis lupus familiaris	Mammalia	345794645
AK4_C.macqueenii	Chlamydotis macqueenii	Aves	705662248
AK4_C.milii	Callorhinchus milii	Chondrichthyes	632989935
AK4_C.militaris	Cordyceps militaris CM01	Fungi	346319886
AK4_C.mydas	Chelonia mydas	Reptilia	465956116
AK4_C.neoformans	Cryptococcus neoformans var. grubii H99	Fungi	540386437
AK4_C.orbiculare	Colletotrichum orbiculare MAFF 240422	Fungi	477526837
AK4_C.owczarzaki	Capsaspora owczarzaki ATCC 30864	Opisthokonta	765552225
AK4_C.pelagica	Chaetura pelagica	Aves	701359155
AK4_C.picta	Chrysemys picta bellii	Reptilia	641754734
AK4_C.porcellus	Cavia porcellus	Mammalia	348579923
AK4_C.psammophila	Cladophialophora psammophila CBS 110553	Fungi	589989703
AK4_C.purpurea	Claviceps purpurea 20.1	Fungi	399170582
AK4_C.quinquefasciatus	Culex quinquefasciatus	Arthropoda	167863388
AK4_C.sabaeus	Chlorocebus sabaeus	Mammalia	635136719
AK4_C.semilaevis	Cynoglossus semilaevis	Actinopterygii	657733715
AK4_C.simum	Ceratotherium simum simum	Mammalia	478495407
AK4_C.solmsi	Ceratosolen solmsi marchali	Arthropoda	766940168
AK4_C.striatus	Colius striatus	Aves	706145489
AK4_C.tenuis	Candida tenuis ATCC 10573	Fungi	344229666
AK4_C.torrendii	Cylindrobasidium torrendii FP15055 ss-10	Fungi	761947526
AK4_C.vociferus	Charadrius vociferus	Aves	699657775
AK4_D.ananassae	Drosophila ananassae	Arthropoda	190626527
AK4_D.discoideum	Dictyostelium discoideum	Amoebozoa	74876213
AK4_D.erecta	Drosophila erecta	Arthropoda	190655724
AK4_D.fasciculatum	Dictyostelium fasciculatum	Amoebozoa	328869850
AK4_D.grimshawi	Drosophila grimshawi	Arthropoda	193895650
AK4_D.melanogaster	Drosophila melanogaster	Arthropoda	33589498
AK4_D.mojavensis	Drosophila mojavensis	Arthropoda	193917624
AK4_D.novemcinctus	Dasypus novemcinctus	Mammalia	821140816
AK4_D.ordii	Dipodomys ordii	Mammalia	852735503
AK4_D.pseudoobscura	Drosophila pseudoobscura pseudoobscura	Arthropoda	198130998
AK4_D.rerio	Danio rerio	Actinopterygii	688619179
AK4_D.sechellia	Drosophila sechellia	Arthropoda	194131588
AK4_D.simulans	Drosophila simulans	Arthropoda	194201545
AK4_D.virilis	Drosophila virilis	Arthropoda	194152307
AK4_D.willistoni	Drosophila willistoni	Arthropoda	194168353
AK4_D.yakuba	Drosophila yakuba	Arthropoda	194185609
AK4_E.aquamarina	Exophiala aquamarina CBS 119918	Fungi	656915529
AK4_E.caballus	Equus caballus	Mammalia	194206809
AK4_E.dermatitidis	Exophiala dermatitidis NIH/UT8656	Fungi	378733779
AK4_E.edwardii	Elephantulus edwardii	Mammalia	585648789
AK4_E.europaeus	Erinaceus europaeus	Mammalia	617661054
AK4_E.fuscus	Eptesicus fuscus	Mammalia	641705198
AK4_E.garzetta	Egretta garzetta	Aves	697823945
AK4_E.helias	Eurypyga helias	Aves	704284219
AK4_E.lucius	Esox lucius	Actinopterygii	742134538
AK4_E.necator	Erysiphe necator	Fungi	730179773
AK4_E.przewalskii	Equus przewalskii	Mammalia	664754173
AK4_E.telfairi	Echinops telfairi	Mammalia	507689825
AK4_F.albicollis	Ficedula albicollis	Aves	524999396
AK4_F.arisanus	Fopius arisanus	Arthropoda	755653213
AK4_F.cherrug	Falco cherrug	Aves	541976708
AK4_F.damarensis	Fukomys damarensis	Mammalia	731218031
AK4_F.fujikuroi	Fusarium fujikuroi IMI 58289	Fungi	517315205
AK4_F.glacialis	Fulmarus glacialis	Aves	697039689
AK4_F.heteroclitus	Fundulus heteroclitus	Actinopterygii	831573046
AK4_F.oxysporum	Fusarium oxysporum f. sp. conglutinans race 2 54008	Fungi	477516256
AK4_F.peregrinus	Falco peregrinus	Aves	909784515
AK4_F.radiculosa	Fibroporia radiculosa	Fungi	403418614
AK4_F.verticillioides	Fusarium verticillioides 7600	Fungi	584133874
AK4_G.clavigera	Grosmannia clavigera kw1407	Fungi	320590310
AK4_G.fortis	Geospiza fortis	Aves	543250586
AK4_G.gallus	Gallus gallus	Aves	513187884
AK4_G.gorilla	Gorilla gorilla gorilla	Mammalia	426378633
AK4_G.stellata	Gavia stellata	Aves	698447924
AK4_G.variegatus	Galeopterus variegatus	Mammalia	667274283
AK4_H.burtoni	Haplochromis burtoni	Actinopterygii	554812238
AK4_H.capsulatum	Histoplasma capsulatum H88	Fungi	325095608
AK4_H.glaber	Heterocephalus glaber	Mammalia	351707375
AK4_H.leucocephalus	Haliaeetus leucocephalus	Aves	729751748
AK4_H.robusta	Helobdella robusta	Annelida	675861690
AK4_H.saltator	Harpegnathos saltator	Arthropoda	307199082
AK4_H.sapiens	Homo sapiens	Mammalia	65287717
AK4_H.vulgaris	Hydra vulgaris	Cnidaria	828209258
AK4_I.tridecemlineatus	Ictidomys tridecemlineatus	Mammalia	914896334
AK4_J.jaculus	Jaculus jaculus	Mammalia	507554096
AK4_K.lactis	Kluyveromyces lactis	Fungi	49641814
AK4_K.marxianus	Kluyveromyces marxianus	Fungi	693902216
AK4_K.pastoris	Komagataella pastoris CBS 7435	Fungi	328352904
AK4_L.africana	Loxodonta africana	Mammalia	731505901
AK4_L.chalumnae	Latimeria chalumnae	Sarcopterygii	557024012
AK4_L.corymbifera	Lichtheimia corymbifera JMRC:FSU:9682	Zygomycota	661184225
AK4_L.crocea	Larimichthys crocea	Actinopterygii	734621682
AK4_L.discolor	Leptosomus discolor	Aves	700433688
AK4_L.humile	Linepithema humile	Arthropoda	815817227
AK4_L.lanzarotensis	Lachancea lanzarotensis	Fungi	761758107
AK4_L.maculans	Leptosphaeria maculans JN3	Fungi	312221151
AK4_L.oculatus	Lepisosteus oculatus	Actinopterygii	573889640
AK4_L.thermotolerans	Lachancea thermotolerans CBS 6340	Fungi	238936703
AK4_L.vexillifer	Lipotes vexillifer	Mammalia	602696397
AK4_L.weddellii	Leptonychotes weddellii	Mammalia	585180870
AK4_M.acridum	Metarhizium acridum CQMa 102	Fungi	322698161
AK4_M.album	Metarhizium album ARSEF 1941	Fungi	734663286
AK4_M.auratus	Mesocricetus auratus	Mammalia	880857903
AK4_M.brandtii	Myotis brandtii	Mammalia	554531219
AK4_M.brunnea	Marssonina brunnea f. sp. 'multigermtubi' MB_m1	Fungi	406860430
AK4_M.circinelloides	Mucor circinelloides f. circinelloides 1006PhL	Fungi	511009160
AK4_M.davidii	Myotis davidii	Mammalia	584039247
AK4_M.demolitor	Microplitis demolitor	Arthropoda	665804556
AK4_M.farinosa	Millerozyma farinosa CBS 7064	Fungi	359380344
AK4_M.fascicularis	Macaca fascicularis	Mammalia	355777937
AK4_M.gallopavo	Meleagris gallopavo	Aves	733889771
AK4_M.guizhouense	Metarhizium guizhouense ARSEF 977	Fungi	743659605
AK4_M.gypseum	Microsporum gypseum CBS 118893	Fungi	311341529
AK4_M.leucophaeus	Mandrillus leucophaeus	Mammalia	795181317
AK4_M.lucifugus	Myotis lucifugus	Mammalia	558144880
AK4_M.murinus	Microcebus murinus	Mammalia	829774553
AK4_M.musculus	Mus musculus	Mammalia	148695960
AK4_M.nemestrina	Macaca nemestrina	Mammalia	795290564
AK4_M.nubicus	Merops nubicus	Aves	675620095
AK4_M.occidentalis	Metaseiulus occidentalis	Arthropoda	391339590
AK4_M.ochrogaster	Microtus ochrogaster	Mammalia	532042937
AK4_M.oryzae	Magnaporthe oryzae 70-15	Fungi	351650603
AK4_M.pharaonis	Monomorium pharaonis	Arthropoda	826428215
AK4_M.putorius	Mustela putorius furo	Mammalia	511854430
AK4_M.robertsii	Metarhizium robertsii	Fungi	594717305
AK4_M.roreri	Moniliophthora roreri MCA 2997	Basidiomycota	554906083
AK4_M.rotundata	Megachile rotundata	Arthropoda	805810076
AK4_M.sp.	Micromonas sp. RCC299	Viridiplantae	226517614
AK4_M.undulatus	Melopsittacus undulatus	Aves	527262173
AK4_M.unicolor	Mesitornis unicolor	Aves	704569351
AK4_M.verticillata	Mortierella verticillata NRRL 6337	Fungi	672819610
AK4_M.violaceum	Microbotryum violaceum p1A1 Lamole	Fungi	634350456
AK4_M.vitellinus	Manacus vitellinus	Aves	675404883
AK4_M.zebra	Maylandia zebra	Actinopterygii	835870022
AK4_Mo.domestica	Monodelphis domestica	Mammalia	611969939
AK4_Mu.domestica	Musca domestica	Arthropoda	755889361
AK4_N.brichardi	Neolamprologus brichardi	Actinopterygii	583981556
AK4_N.coriiceps	Notothenia coriiceps	Actinopterygii	736204468
AK4_N.fischeri	Neosartorya fischeri NRRL 181	Fungi	119414126
AK4_N.galili	Nannospalax galili	Mammalia	674067107
AK4_N.haematococca	Nectria haematococca mpVI 77-13-4	Fungi	256731460
AK4_N.leucogenys	Nomascus leucogenys	Mammalia	820990228
AK4_N.nippon	Nipponia nippon	Aves	694860598
AK4_N.notabilis	Nestor notabilis	Aves	701294636
AK4_N.tetrasperma	Neurospora tetrasperma FGSC 2509	Fungi	350294025
AK4_N.vitripennis	Nasonia vitripennis	Arthropoda	345483480
AK4_O.abietinus	Orussus abietinus	Arthropoda	817219309
AK4_O.afer	Orycteropus afer afer	Mammalia	634847270
AK4_O.anatinus	Ornithorhynchus anatinus	Mammalia	620970543
AK4_O.aries	Ovis aries	Mammalia	426232966
AK4_O.cuniculus	Oryctolagus cuniculus	Mammalia	291403250
AK4_O.degus	Octodon degus	Mammalia	507615989
AK4_O.garnettii	Otolemur garnettii	Mammalia	831228996
AK4_O.hoazin	Opisthocomus hoazin	Aves	700380648
AK4_O.latipes	Oryzias latipes	Actinopterygii	765158372
AK4_O.niloticus	Oreochromis niloticus	Actinopterygii	542229157
AK4_O.orca	Orcinus orca	Mammalia	466030312
AK4_O.parapolymorpha	Ogataea parapolymorpha DL-1	Fungi	562971250
AK4_O.piceae	Ophiostoma piceae UAMH 11346	Fungi	512186396
AK4_O.princeps	Ochotona princeps	Mammalia	504131603
AK4_O.rosmarus	Odobenus rosmarus divergens	Mammalia	472361812
AK4_P.abelii	Pongo abelii	Mammalia	686747237
AK4_P.adeliae	Pygoscelis adeliae	Aves	690435811
AK4_P.alecto	Pteropus alecto	Mammalia	431896136
AK4_P.anserina	Podospora anserina S mat+	Fungi	681095962
AK4_P.anubis	Papio anubis	Mammalia	685549945
AK4_P.barbatus	Pogonomyrmex barbatus	Arthropoda	769831816
AK4_P.bivittatus	Python bivittatus	Reptilia	602657017
AK4_P.brasiliensis	Paracoccidioides brasiliensis Pb03	Fungi	699752221
AK4_P.carbo	Phalacrocorax carbo	Aves	695162649
AK4_P.catodon	Physeter catodon	Mammalia	593732583
AK4_P.coquereli	Propithecus coquereli	Mammalia	826308380
AK4_P.crispus	Pelecanus crispus	Aves	694656173
AK4_P.destructans	Pseudogymnoascus destructans 20631-21	Fungi	440638622
AK4_P.digitatum	Penicillium digitatum Pd1	Fungi	425774566
AK4_P.expansum	Penicillium expansum	Fungi	700446987
AK4_P.formosa	Poecilia formosa	Actinopterygii	617390406
AK4_P.graminis	Puccinia graminis f. sp. tritici CRL 75-36-700-3	Fungi	375172625
AK4_P.gutturalis	Pterocles gutturalis	Aves	704494562
AK4_P.humanus	Pediculus humanus corporis	Arthropoda	212516429
AK4_P.humilis	Pseudopodoces humilis	Aves	543350630
AK4_P.italicum	Penicillium italicum	Fungi	700482317
AK4_P.lepturus	Phaethon lepturus	Aves	723145007
AK4_P.maniculatus	Peromyscus maniculatus bairdii	Mammalia	589933005
AK4_P.murina	Pneumocystis murina B123	Fungi	470317912
AK4_P.nyererei	Pundamilia nyererei	Actinopterygii	548423607
AK4_P.omphalodes	Pyronema omphalodes CBS 100304	Fungi	549046476
AK4_P.pallidum	Polysphondylium pallidum PN500	Amoebozoa	281201274
AK4_P.paniscus	Pan paniscus	Aves	675785278
AK4_P.pubescens	Picoides pubescens	Aves	699696145
AK4_P.reticulata	Poecilia reticulata	Actinopterygii	658915791
AK4_P.rubens	Penicillium rubens Wisconsin 54-1255	Fungi	211590500
AK4_P.sinensis	Pelodiscus sinensis	Reptilia	558187502
AK4_P.solitum	Penicillium solitum	Fungi	768688441
AK4_P.sp.	Paracoccidioides sp. 'lutzii' Pb01	Fungi	295674781
AK4_P.tigris	Panthera tigris altaica	Mammalia	591310276
AK4_P.tritici-repentis	Pyrenophora tritici-repentis Pt-1C-BFP	Fungi	187972981
AK4_P.troglodytes	Pan troglodytes	Mammalia	694958679
AK4_P.vampyrus	Pteropus vampyrus	Mammalia	759105587
AK4_P.xuthus	Papilio xuthus	Arthropoda	910334103
AK4_P.xylostella	Plutella xylostella	Arthropoda	768444316
AK4_R.emersonii	Rasamsonia emersonii CBS 393.64	Fungi	802088786
AK4_R.microsporus	Rhizopus microsporus	Fungi	727145206
AK4_R.norvegicus	Rattus norvegicus	Mammalia	149022963
AK4_R.roxellana	Rhinopithecus roxellana	Mammalia	724808347
AK4_R.solani	Rhizoctonia solani 123E	Fungi	660969137
AK4_R.toruloides	Rhodosporidium toruloides NP11	Fungi	472583942
AK4_S.araneus	Sorex araneus	Mammalia	505828622
AK4_S.arboricola	Saccharomyces arboricola H-6	Fungi	401624195
AK4_S.boliviensis	Saimiri boliviensis boliviensis	Mammalia	725586712
AK4_S.brasiliensis	Sporothrix brasiliensis 5110	Fungi	748539754
AK4_S.calcitrans	Stomoxys calcitrans	Arthropoda	907651855
AK4_S.camelus	Struthio camelus australis	Aves	697461614
AK4_S.canaria	Serinus canaria	Aves	683897164
AK4_S.cerevisiae	Saccharomyces cerevisiae	Fungi	172183
AK4_S.cryophilus	Schizosaccharomyces cryophilus OY26	Fungi	528318281
AK4_S.harrisii	Sarcophilus harrisii	Mammalia	821454278
AK4_S.invicta	Solenopsis invicta	Arthropoda	751200387
AK4_S.japonicus	Schizosaccharomyces japonicus yFS275	Fungi	211999513
AK4_S.kowalevskii	Saccoglossus kowalevskii	Hemichordate	585712534
AK4_S.octosporus	Schizosaccharomyces octosporus yFS286	Fungi	528063004
AK4_S.partitus	Stegastes partitus	Actinopterygii	657578628
AK4_S.pombe	Schizosaccharomyces pombe 972h-	Fungi	63054755
AK4_S.purpuratus	Strongylocentrotus purpuratus	Echinodermata	390332986
AK4_S.schenckii	Sporothrix schenckii 1099-18	Fungi	780591432
AK4_S.scrofa	Sus scrofa domesticus	Mammalia	753703916
AK4_T.alba	Tyto alba	Aves	701409613
AK4_T.anomala	Tilletiaria anomala UBC 951	Fungi	639567409
AK4_T.canis	Toxocara canis	Nematoda	734546151
AK4_T.castaneum	Tribolium castaneum	Arthropoda	642927783
AK4_T.cellulolyticus	Talaromyces cellulolyticus	Fungi	748557552
AK4_T.chinensis	Tupaia chinensis	Mammalia	444706859
AK4_T.equinum	Trichophyton equinum CBS 127.97	Fungi	326479926
AK4_T.erythrolophus	Tauraco erythrolophus	Aves	701342787
AK4_T.guttata	Taeniopygia guttata	Aves	224051325
AK4_T.guttatus	Tinamus guttatus	Aves	719780995
AK4_T.hemipterigena	Torrubiella hemipterigena	Fungi	729189422
AK4_T.interdigitale	Trichophyton interdigitale H6	Fungi	607894839
AK4_T.manatus	Trichechus manatus latirostris	Mammalia	471392744
AK4_T.marneffei	Talaromyces marneffei ATCC 18224	Fungi	210070366
AK4_T.reesei	Trichoderma reesei RUT C-30	Fungi	572279970
AK4_T.rubripes	Takifugu rubripes	Actinopterygii	410898315
AK4_T.rubrum	Trichophyton rubrum CBS 118892	Fungi	327300679
AK4_T.sp.	Tetraselmis sp. GSL018	Chlorophyta	654162795
AK4_T.stipitatus	Talaromyces stipitatus ATCC 10500	Fungi	218718780
AK4_T.syrichta	Tarsius syrichta	Mammalia	640822140
AK4_T.versicolor	Trametes versicolor FP-101664 SS1	Fungi	392563031
AK4_U.maritimus	Ursus maritimus	Mammalia	671019311
AK4_V.alfalfae	Verticillium alfalfae VaMs.102	Fungi	261351667
AK4_V.emeryi	Vollenhovia emeryi	Arthropoda	795021611
AK4_V.pacos	Vicugna pacos	Mammalia	560958741
AK4_V.virens	Villosiclava virens	Fungi	632919444
AK4_W.auropunctata	Wasmannia auropunctata	Arthropoda	780631934
AK4_W.ciferrii	Wickerhamomyces ciferrii	Fungi	406601262
AK4_W.ichthyophaga	Wallemia ichthyophaga EXF-994	Fungi	505754771
AK4_X.maculatus	Xiphophorus maculatus	Actinopterygii	551509416
AK4_X.Silurana	Xenopus tropicalis	Amphibia	847153585
AK4_Z.albicollis	Zonotrichia albicollis	Aves	542141695
AK4_Z.bailii	Zygosaccharomyces bailii ISA1307	Fungi	578048473
S1 Table. EIF2AK sequences identified. List of EIF2AK sequences identified by homology based searching. The representative sequence names used in analysis, source organism, phyla and NCBI Gi number of sequence are shown in table. The 852 sequences retrieved were tabulated with above columns.
