# Supplementary material for: Molecular evolution and functional divergence of eukaryotic translation initiation factor 2-alpha kinases
Source: PLoS One. 2018 Mar 14;13(3):e0194335. doi: 10.1371/journal.pone.0194335 (PMC5851622; doi:10.1371/journal.pone.0194335)
Supplement: S2 Table — The residues posterior probability of the type I and type II divergence with the values greater 0.95 is shown in the table (a) and table (b) respectively. Residual position of the sites in alignment and in human EIF2AK sequences along with altered residues is also shown. (XLS) [file pone.0194335.s002.xls]

## Sheet: Sheet 1
(a)
EIF2AK1/EIF2AK2	Posterior probability	EIF2AK1	Position	EIF2AK2	Position	Sublocation	Lobe
386	0.98924	L	502	I,A,S,E,F,L,Y	460	α5	C
EIF2AK1/EIF2AK3	Posterior probability	EIF2AK1	Position	EIF2AK3	Position	Sublocation	Lobe
386	0.967561	L	502	I,V,L,M	768	α5	C
EIF2AK1/EIF2AK4	Posterior probability	EIF2AK1	Position	EIF2AK4	Position	Sublocation	Lobe
249	0.999316	I,V,D	414	R,L,E,Q,N,K,V,I,D,S,G,M	820		C
386	0.995369	L	502	Q,M,I,T,A,R,G,E,K,L,C	913	α5	C
473	0.972038	P,L,T,Q,S,K,R,D,A	566	H,P,K,M	984		C
255	0.961073	M,L,T,V,F	420	W	826	α4	C
385	0.953149	Q	501	L,I,F,V	856	α5	C
437	0.948146	H,S,N,G	543	P,S,A,V,E,D,K,G	957		C
286	0.896945	S,Q,H,L,G,E,R	451	D,T	857	β7	C
EIF2AK1/WEE1	Posterior probability	EIF2AK1	Position	WEE1	Position	Sublocation	Lobe
426	0.995106	E	532	D,K,E	301		C
378	0.994287	Y	496	F,Y	267	Turn ( β9 - α5)	C
408	0.994287	S	515	A,S	287	α6	C
410	0.994287	G	517	A,G	289	α6	C
285	0.992434	L	450	I,S	233	β7	C
383	0.992434	P	499	N,K	270	α5	C
385	0.992434	Q	501	V,I	272	α5	C
218	0.968239	L,F	386	Y,F	177		N
231	0.968239	R,K	398	N,H	190	α3	C
427	0.968227	R,K	533	Q,N	302	α7	C
220	0.967123	S,E	388	N,D	179	Turn (β5 - α3)	C
276	0.951929	R	441	M	224		C
301	0.951929	F	462	L	249	Turn (DFG loop)	C
375	0.951929	T	493	D	264	P+1 loop	C
407	0.951929	Y	514	F	286	α6	C
EIF2AK1/STPK	Posterior probability	EIF2AK1	Position	STPK	Position	Sublocation	Lobe
473	0.954618	P,L,T,Q,S,K,R,D,A	566	K,L,P	250		C
221	0.948078	V,I,L,R,H,K	389	G	94	Turn (β5 - α3)	C
474	0.921592	N,L,K,R,D,V,I,E	567	D,L	251		C
EIF2AK2/EIF2AK3	Posterior probability	EIF2AK2	Position	EIF2AK3	Position	Sublocation	Lobe
249	0.937249	L,G,D,R,T,N,V,S	386	R,T,N	681		C
251	0.890495	K,Y,H,P	388	R,L,S,F,A,H,K,D,Q	683	α4	C
468	0.888076	Q,M,K,E	516	Q,K,L,D,H,R,T,E,S	827	α8	C
EIF2AK2/EIF2AK4	Posterior probability	EIF2AK2	Position	EIF2AK4	Position	Sublocation	Lobe
437	0.979666	G,Q	501	P,S,A,V,E,D,K,G	957		C
251	0.921466	K,Y,H,P	388	T,M,P,S,Q,K,D,N,E,R,H,V	822	α4	C
EIF2AK2/WEE1	Posterior probability	EIF2AK2	Position	WEE1	Position	Sublocation	Lobe
426	0.971239	E	490	D,K,E	301		C
278	0.966629	L	415	I,L	226	Turn (HRD loop)	C
378	0.966629	Y	454	F,Y	267	Turn ( β9 - α5)	C
410	0.966629	G	475	A,G	289	α6	C
383	0.956601	P	457	N,K	270	α5	C
385	0.956601	Q	459	V,I	272	α5	C
EIF2AK2/STPK	Posterior probability	EIF2AK2	Position	STPK	Position	Sublocation	Lobe
249	0.98439	L,G,D,R,T,N,V,S	386	L,I	107		C
474	0.933297	K,E,H,T,D	522	D,L	251		C
221	0.875818	K,G,Q,L	371	G	94	Turn (β5 - α3)	C
EIF2AK3/EIF2AK4	Posterior probability	EIF2AK3	Position	EIF2AK4	Position	Sublocation	Lobe
249	0.999947	R,T,N	681	R,L,E,Q,N,K,V,I,D,S,G,M	820		C
288	0.983688	D,E	720	D,Q,E,N,H,T,R,A,S	859	β7	C
421	0.967632	F	793	M,L,I,F,T,P	941		C
385	0.951567	Q	767	V,M,L,S,I	912	α5	C
253	0.944768	V,E,T,Y,H,Q,M,F,A,K,R	685	R,K,E,L,S	824	α4	C
255	0.92477	L,K,W,G,A,F,R	687	W	826	α4	C
EIF2AK3/WEE1	Posterior probability	EIF2AK3	Position	WEE1	Position	Sublocation	Lobe
426	0.992007	E	798	D,K,E	301		C
278	0.99055	L	710	I,L	226	Turn (HRD loop)	C
378	0.99055	Y	762	F,Y	267	Turn ( β9 - α5)	C
410	0.99055	G	783	A,G	289	α6	C
218	0.987239	L	662	Y,F	177		N
285	0.987239	F	717	I,S	233	β7	C
383	0.987239	P	765	N,K	270	α5	C
385	0.987239	Q	767	V,I	272	α5	C
427	0.987239	R	799	Q,N	302	α7	C
EIF2AK3/STPK	Posterior probability	EIF2AK3	Position	STPK	Position	Sublocation	Lobe
474	0.989426	S,E,D,K,Q,V,C,T,L,N	833	D,L	251		C
402	0.963286	K	776	K,A,Q,E,R,C	191	α6	C
473	0.929746	P,L,F,H,A,R,S,D,W	832	K,L,P	250		C
468	0.922906	Q,K,L,D,H,R,T,E,S	827	L,K,I,M,R,D	245	α8	C
219	0.911956	C	663	V,C,I,M,L	92		N
299	0.89211	G	726	T,S,F,I,M	152		C
288	0.874499	D,E	720	T,D,E,A,I	146	β7	C
427	0.870206	R	799	T,K,R	215	α7	C
260	0.857544	Q	692	Q,D,E,K,P,R	118	α4	C
EIF2AK4/WEE1	Posterior probability	EIF2AK4	Position	WEE1	Position	Sublocation	Lobe
414	0.999135	F	934	V,F	293	α6	C
410	0.995839	G,S	930	A,G	289	α6	C
408	0.99577	S,T	928	A,S	287	α6	C
378	0.995715	Y,M	907	F,Y	267	Turn ( β9 - α5)	C
278	0.995648	L,I	849	I,L	226	Turn (HRD loop)	C
383	0.994215	P,T	910	N,K	270	α5	C
259	0.994201	R,S	830	L,M	207	α4	C
272	0.994201	G,S	843	S,D	220	β6	C
286	0.994201	D,T	857	S,T	234	β7	C
426	0.992088	E,Q	946	D,K,E	301		C
427	0.987818	R,K,N	947	Q,N	302	α7	C
260	0.987504	E,Q	831	Q,H	208	α4	C
451	0.984905	P	963	P,S	315	Turn (α7 - α8)	C
255	0.984134	W	826	K	203	α4	C
276	0.984134	R	847	M	224		C
301	0.984134	F	867	L	249	Turn (DFG loop)	C
303	0.984134	L	869	H	251	Turn (β8 - β9)	C
304	0.984134	A	870	V	252	β9	C
218	0.978622	Y,F,L	804	Y,F	177		N
EIF2AK4/STPK	Posterior probability	EIF2AK4	Position	STPK	Position	Sublocation	Lobe
249	0.999984	R,L,E,Q,N,K,V,I,D,S,G,M	820	L,I	107		C
219	0.982127	C	805	V,C,I,M,L	92		N
299	0.977414	G	865	T,S,F,I,M	152		C
259	0.973782	R,S	830	E,I,T,L,R,Q,N,A	117	α4	C
255	0.97042	W	826	L,I,S,A	113	α4	C
298	0.963482	I	864	V,I,L	151	β8	C
402	0.959962	K,V	923	K,A,Q,E,R,C	191	α6	C
(b)
EIF2AK1/EIF2AK2	Posterior probability	EIF2AK1	Position	EIF2AK2	Position	Sublocation	Lobe
379	2.28997	A,S	497	M	455	Turn ( β9 - α5)	C
407	1.57852	Y	514	Y,F	472	α6	C
EIF2AK1/EIF2AK3	Posterior probability	EIF2AK1	Position	EIF2AK3	Position	Sublocation	Lobe
285	4.91443	L	450	F	717	β7	C
EIF2AK1/EIF2AK4	Posterior probability	EIF2AK1	Position	EIF2AK4	Position	Sublocation	Lobe
451	20.3967	C,P,D	546	P	963	Turn (α7 - α8)	C
220	9.7167	S,E	388	E,A,P,R,S	806	Turn (β5 - α3)	C
EIF2AK1/WEE1	Posterior probability	EIF2AK1	Position	WEE1	Position	Sublocation	Lobe
276	9.80064	R	441	M	224		C
375	9.80064	T	493	D	264	P+1 loop	C
EIF2AK1/STPK	Posterior probability	EIF2AK1	Position	STPK	Position	Sublocation	Lobe
451	3.37464	C,P,D	546	P,T	237	Turn (α7 - α8)	C
435	3.11878	R	541	Q,N,L,R	223	α7	C
EIF2AK2/EIF2AK3	Posterior probability	EIF2AK2	Position	EIF2AK3	Position	Sublocation	Lobe
427	2.21788	T,K,R	491	R	799	α7	C
EIF2AK2/EIF2AK4	Posterior probability	EIF2AK2	Position	EIF2AK4	Position	Sublocation	Lobe
402	2.24627	E,K	468	K,V	923	α6	C
EIF2AK2/WEE1	Posterior probability	EIF2AK2	Position	WEE1	Position	Sublocation	Lobe
276	5.91253	R	413	M	224		C
303	5.91253	L	435	H	251	Turn (β8 - β9)	C
375	5.91253	T	451	D	264	P+1 loop	C
EIF2AK2/STPK	Posterior probability	EIF2AK2	Position	STPK	Position	Sublocation	Lobe
221	2.14871	K,G,Q,L	371	G	94	Turn (β5 - α3)	C
EIF2AK3/EIF2AK4	Posterior probability	EIF2AK3	Position	EIF2AK4	Position	Sublocation	Lobe
211	6.93691	Q,E	661	E,D	803	β5	N
286	5.16325	T,S,A	718	D,T	857	β7	C
264	5.04491	A,G	696	G,A	835	α4	C
EIF2AK3/WEE1	Posterior probability	EIF2AK3	Position	WEE1	Position	Sublocation	Lobe
276	17.2751	R	708	M	224		C
303	17.2751	L	730	H	251	Turn (β8 - β9)	C
375	17.2751	T	759	D	264	P+1 loop	C
EIF2AK3/STPK	Posterior probability	EIF2AK3	Position	STPK	Position	Sublocation	Lobe
303	1.78565	L	730	I,L	156	Turn (β8 - β9)	C
407	1.25463	F,Y	780	Y	195	α6	C
EIF2AK4/WEE1	Posterior probability	EIF2AK4	Position	WEE1	Position	Sublocation	Lobe
255	18.4826	W	826	K	203	α4	C
276	18.4826	R	847	M	224		C
303	18.4826	L	869	H	251	Turn (β8 - β9)	C
375	8.22238	T,S	904	D	264	P+1 loop	C
EIF2AK4/STPK	Posterior probability	EIF2AK4	Position	STPK	Position	Sublocation	Lobe
303	2.70961	L	869	I,L	156	Turn (β8 - β9)	C
414	1.83078	F	934	F,Y,L	202	α6	C
S2 Table. Divergence of EIF2AK’s. The residues posterior probability of the type I and type II divergence with the values greater 0.95 is shown in the table (a) and table (b) respectively. Residual position of the sites in alignment and in human EIF2AK sequences along with altered residues is also shown.
