# Supplementary material for: Molecular evolution and functional divergence of eukaryotic translation initiation factor 2-alpha kinases
Source: PLoS One. 2018 Mar 14;13(3):e0194335. doi: 10.1371/journal.pone.0194335 (PMC5851622; doi:10.1371/journal.pone.0194335)
Supplement: S3 Table — The θ value indicates extent of divergence and SE indicates standard error. Number of sites across KD are respectively indicated. (XLS) [file pone.0194335.s003.xls]

## Sheet: Sheet1
Protein families used in comparison	Type I Divergence		Type II Divergence
	θI ± SE	Number of sites	θII ± SE	Number of sites
EIF2AK1/EIF2AK2	0.281±0.10	1	0.234+0.26	2
EIF2AK1/EIF2AK3	0.167±0.07	1	0.011+0.22	1
EIF2AK1/EIF2AK4	0.360±0.09	7	0.321+0.23	2
EIF2AK1/WEE1	0.836±0.14	15	0.181+0.20	2
EIF2AK1/STPK	0.270±0.10	3	0.755+0.50	2
EIF2AK2/EIF2AK3	0.181±0.07	3	0.282+0.21	1
EIF2AK2/EIF2AK4	0.203±0.07	2	0.048+0.26	1
EIF2AK2/WEE1	0.555±0.13	6	0.062+0.18	3
EIF2AK2/STPK	0.303±0.10	3	0.572+0.44	1
EIF2AK3/EIF2AK4	0.258±0.07	6	0.135+0.22	3
EIF2AK3/WEE1	0.669±0.12	9	0.245+0.16	3
EIF2AK3/STPK	0.328±0.09	9	0.099+0.31	2
EIF2AK4/WEE1	0.894±0.12	19	0.234+0.20	4
EIF2AK4/STPK	0.370±0.09	7	0.142+0.38	2
S3 Table. Type I and type II divergence between pairs of sequences. The θ value indicates extent of divergence and SE indicates standard error. Number of sites across KD are respectively indicated.
