# Supplementary material for: Molecular evolution and functional divergence of eukaryotic translation initiation factor 2-alpha kinases
Source: PLoS One. 2018 Mar 14;13(3):e0194335. doi: 10.1371/journal.pone.0194335 (PMC5851622; doi:10.1371/journal.pone.0194335)
Supplement: S1 Fig — Graphs showing cutoff values of (a) Type I and (b) Type II divergence. The cutoff is indicated by a line. (XLS) [file pone.0194335.s004.xls]

## Sheet: Sheet1
						(a)
						(b)
S1 Fig. Graphs showing cutoff values of (a) Type I and (b) Type II divergence. The cutoff is indicated by a line.
